# Supplementary material for: A Systematic Review on Ketamine and Esketamine for Treatment-Resistant Depression and Suicidality in Adolescents: A New Hope?
Source: Children (Basel). 2024 Jun 29;11(7):801. doi: 10.3390/children11070801 (PMC11274655; doi:10.3390/children11070801)
Supplement: Supplementary file 1 [file children-11-00801-s001.zip]

Archive with 1 entries (1 files):
- children-3069289-supplementary.pdf
